# Supplementary material for: Effects of deep frying and baking on the quality attributes, water distribution, and flavor characteristics of duck jerky
Source: Front Nutr. 2024 Feb 7;11:1309924. doi: 10.3389/fnut.2024.1309924 (PMC10882714; doi:10.3389/fnut.2024.1309924)
Supplement: Supplementary file 1 [file Data_Sheet_1.ZIP]

Archive with 5 entries (5 files):
- Supplementary  Figures/Figure1.png
- Supplementary  Figures/Figure2.png
- Supplementary  Figures/Figure3.png
- Supplementary  Figures/Figure4.png
- Supplementary  Figures/Figure5.png
